# Supplementary material for: iPMI: Machine Learning-Aided Identification of Parametrial Invasion in Women with Early-Stage Cervical Cancer
Source: Diagnostics (Basel). 2021 Aug 12;11(8):1454. doi: 10.3390/diagnostics11081454 (PMC8391438; doi:10.3390/diagnostics11081454)
Supplement: Supplementary file 1 [file diagnostics-11-01454-s001.zip]

Archive with 1 entries (1 files):
- diagnostics-1314688-supplementary.pdf
